# Supplementary material for: Evaluation of the Elements of Short Hairpin RNAs in Developing shRNA-Containing CAR T Cells
Source: Cancers (Basel). 2023 May 20;15(10):2848. doi: 10.3390/cancers15102848 (PMC10216594; doi:10.3390/cancers15102848)
Supplement: Supplementary file 1 [file cancers-15-02848-s001.zip]

Archive with 1 entries (1 files):
- cancers-2392736-supplementary.pdf
